# Supplementary material for: Neutrophil extracellular traps induce the bone erosion of gout
Source: BMC Musculoskelet Disord. 2022 Dec 26;23:1128. doi: 10.1186/s12891-022-06115-w (PMC9791768; doi:10.1186/s12891-022-06115-w)
Supplement: Supplementary file 1 — Additional file 1. [file 12891_2022_6115_MOESM1_ESM.zip]

Archive with 11 entries (10 files):
- supplement/gels and blots/
- supplement/gels and blots/fig 3d WB ALP.tif
- supplement/gels and blots/fig 3d WB GAPDH.tif
- supplement/gels and blots/fig 3d WB OPG.tif
- supplement/gels and blots/fig 3d WB RANKL.tif
- supplement/gels and blots/fig 4a WB Ctsk.tif
- supplement/gels and blots/fig 4a WB GAPDH.tif
- supplement/gels and blots/fig 4a WB RANK.tif
- supplement/gels and blots/fig 4a WB TRAP.tif
- supplement/supplement fig 1.docx
- supplement/Table S1.docx
